# Supplementary material for: Salt stress enhances bioactive compound accumulation in Glycyrrhiza inflata: integrated transcriptomics and physiological analysis reveals germplasm-specific adaptation mechanisms
Source: Front Plant Sci. 2025 Sep 3;16:1658530. doi: 10.3389/fpls.2025.1658530 (PMC12444188; doi:10.3389/fpls.2025.1658530)
Supplement: Supplementary Table 1 — The table of latitude and longitude information for the collection sites of 29 different varieties of G. inflata. All Data represent root tissue samples only. [file Table1.xlsx]

## Sheet: Sheet1
Seed number	Collection site	Latitude	Longitude
1	Hotan Moyu	36.95	79.5
2	Ingel Township, Hetian Yuantian County	37.08	81.66
3	Duolu Township, Luopu County, Hetian City	37.13	80.37
4	Yutaiyingai Township	37.3	79.92
5	Sandong Township, Pingyuan County, Hetian City	37.3	78.55
6	Sandong Township, Shepan County; Guima Town, Shepan County	37.57	78.25
7	Yawa Tongus Township, Minfeng County, Hetian City	37.9	83.24
8	Andi'er Township, Minfeng County, Hetian City	37.94	83.66
9	Aral City	40.48	81.03
10	Aral City	40.48	80.97
11	Aral City	40.67	81.73
12	Aral City	40.69	81.56
13	Yinwustang Township, Jemei County, Korla City	38.14	85.46
14	Taitileng Township, Jemei County, Kurulair City	38.43	85.63
15	Taitileng Township, Jemei County, Kurulair City	38.44	85.65
16	Taitileng Township, Jemei County, Kurulair City	38.47	85.72
17	Kululuoqiang County, 36th Corps	39.25	88.86
18	Qulilai County, Yuwei Town, 35th Regiment, 6th Company	40.65	87.75
19	Qulilai Weili County 33rd Regiment 10th Company	40.78	87.22
20	Qulilai County, Yuwei Town, 3rd Company, 3rd Team	40.87	86.97
21	Weili County, Kulei City	41.11	86.51
22	Dunkutantan Township, Weili County, Kurul City	41.15	85.94
23	Weili County, Kulei City	41.17	86.05
24	Weili County, Kulei City	41.28	81.5
25	Weili County, Kulei City	41.49	85.96
26	Weili County, Kulei City	41.54	86.21
27	Korla city	41.58	85.03
28	Korla city	41.69	86.12
29	Kulela English Village	41.72	86.11
