# Supplementary material for: Salt stress enhances bioactive compound accumulation in Glycyrrhiza inflata: integrated transcriptomics and physiological analysis reveals germplasm-specific adaptation mechanisms
Source: Front Plant Sci. 2025 Sep 3;16:1658530. doi: 10.3389/fpls.2025.1658530 (PMC12444188; doi:10.3389/fpls.2025.1658530)
Supplement: Supplementary Table 2 — Correspondence Table of Gene Names and Gene IDs. [file Table2.xlsx]

## Sheet: 总
HMGS	K01641			HMGS	Gi_62_2h_R	Gi_72_2h_R	Gi_62_0h_R	Gi_62_0h_S	Gi_62_0h_L	Gi_62_2h_S	Gi_62_2h_L	Gi_62_6h_R	Gi_62_6h_S	Gi_62_6h_L	Gi_63_0h_R	Gi_63_0h_S	Gi_63_0h_L	Gi_63_2h_R	Gi_63_2h_S	Gi_63_2h_L	Gi_63_6h_R	Gi_63_6h_S	Gi_63_6h_L	Gi_70_0h_R	Gi_70_0h_S	Gi_70_0h_L	Gi_70_2h_R	Gi_70_2h_S	Gi_70_2h_L	Gi_70_6h_R	Gi_70_6h_S	Gi_70_6h_L	Gi_72_0h_R	Gi_72_0h_S	Gi_72_0h_L	Gi_72_2h_S	Gi_72_2h_L	Gi_72_6h_R	Gi_72_6h_S	Gi_72_6h_L
HMGR	K00021			Glyur002512s00038137	0	0.24	0	0.95	2.96	1.2	0.81	0	0.63	1.17	0	1.28	0.92	0.19	0.99	1.71	0	3.46	1.32	0	0.68	1.53	0	3.41	1.31	0	2.43	2.32	0	2.78	1.31	0.52	0.89	0	3.81	2.21
MK	K00869	MVK?		Glyur000175s00012062	57.16	43.74	74.72	52.53	31.45	68.42	43.84	88.4	57.08	67.8	69.45	74.5	50.01	50.38	49.96	47.65	64.26	66.06	57.66	73.55	61.64	54.05	57.55	68.33	45.5	80.77	70.62	55.77	47.29	56.67	40.35	55.73	35.74	54.42	52.17	47.02
MPK	K13273			Glyur000195s00012841	558.27	135.98	485.74	64.07	4.89	109.67	7.78	1756.06	62.16	18.14	649.08	85.71	5.27	695.04	79.86	13.12	983.9	47.28	9.26	722.68	55.59	5.44	241.32	47	6.14	573.53	58.86	10.23	223.66	34.71	13.56	34.6	3.45	412.93	37.45	8.59
MPD	K01597
FPS	K00787			HMGR
SQS	K00801			Glyur000037s00002618	96.29	36.97	156.16	12.22	1.38	9.75	6.15	345.88	18.72	32.03	107.33	7.63	3.09	98.14	13.52	7.09	177.25	9.55	2.78	114.14	10.45	0.16	39.18	12.06	0.93	118.16	27.85	3.09	118.59	7.2	2.79	10.08	0.59	57.15	10.16	3.61
SQE	K00511			Glyur000135s00007303	19.18	32	18.19	30.94	19.64	25.36	15.36	27.8	29.93	19.78	25.27	21.72	13.86	23.56	32.62	14.83	25.21	24.87	17.23	29.73	28.84	11.16	17.59	22.34	15.78	15.3	28.86	17.51	35.75	26.61	14.77	28.82	16.5	29.34	28.86	17.06
CYP88D6	K17875			Glyur000682s00024324	73.9	33.61	77.03	65.06	18.48	87.31	18.25	136.82	29.73	20.23	44.26	20.04	8.45	136.09	34.77	17.45	60.21	23.84	11.85	112.71	38.85	17.27	62.85	35.4	16.04	67.86	27.15	20.36	62.22	20.91	11.85	17.73	12.96	39.53	24.09	13.21
CYP72A154	K17873			Glyur000203s00012900	14.09	23.26	13.27	32.18	29.8	31.05	5.59	20.27	31.68	18.96	12.24	8.51	0.26	18.49	29.25	21.91	12.04	15.68	8.43	23.24	23.92	4.25	28.93	20.89	13.83	21.84	22.79	15.61	24.26	29.3	6.16	25.54	6.21	14.75	11.4	6.96
GT	K01003
GT73P12				MVK
PAL	k10775			Glyur000069s00004081	62.52	26.94	47.17	18.35	8.23	21.46	6.61	105.38	13.63	16.01	35.6	12.2	4.13	54.69	15.34	9.73	47.51	10.81	10.43	46.61	15.69	5.46	24.93	14.03	6.45	36.87	15.14	9.82	35.6	13.73	7.2	13.32	4.33	43.45	16.01	14.92
C4H	K00487
4CL	k01904			MPK
CHI	K01859
CHR	K08243			MPD
UGT	K24103			Glyur000002s00000233	91.8	42.36	112.38	22.51	7.61	36.48	11.77	218.28	19.43	20.51	142.6	20.3	8.43	202.2	26.95	11.23	91.88	16.68	12.96	126.2	26.39	7.07	32.97	13.81	9.53	84.44	22.71	9.7	169.4	22.19	13.81	18.86	7.49	123.94	16.55	23.26
IFS	K13257
DFR	K13082			FPS
CHS	K00660			Glyur000088s00007722	191.87	92.55	213.62	53.39	27.04	69.44	22.49	272.96	45.5	58.18	188.92	46.47	9.85	226.06	53.75	59.89	183.39	40.67	33.59	218.39	47.67	15.39	87.8	51	25.25	178.6	56.23	42.16	136.67	37.09	34.64	42.82	18.11	194.65	48.41	63.5
GPS	K00804
β-AS	K15813			SQS
				Glyur000089s00008825	72.11	28.46	98.95	13.25	6.85	30.61	6.07	176.05	12.6	21.87	106.74	14.82	5.57	92.17	10.4	12.19	107.37	10.65	10.4	127.51	17.18	8.61	35.55	8.73	8.45	83.11	12.23	8.33	83.36	11.19	9.06	12.67	6.12	95.71	11.38	17.65
				Glyur000017s00002413	105.5	47.63	158.4	26.9	13.32	37.93	24.84	251.02	31.02	75.66	197.27	37.8	21.27	105.02	34.77	24.92	177.93	25.16	33.74	196.91	47.29	18.53	54.61	24.04	34.46	110.29	33	40.17	130.29	29.4	29.41	28.93	29.61	150.51	28.25	68.88
				SQE
				Glyur000270s00013301	0.94	0	0	1.03	15.25	1.66	10.66	0	0.32	12.45	0.05	0.6	2.89	0	0.82	6.43	0	1.13	6.48	0.21	0.56	1.47	0	0.33	4.91	0.22	0.54	3.1	0.04	0.24	2.91	0.5	5.65	1.57	3.21	4.53
				Glyur000771s00029724	37.62	48.3	43.81	52.08	32.49	46.77	21.81	31.13	41.03	25.64	33.83	37.24	8.43	25.89	46.44	37.97	29.87	43.75	29.54	44.88	55.41	16.59	32.65	40.2	24.03	25.38	44.37	40.6	51.68	41.93	23.17	41.64	24.19	44.37	41.92	27.89
				Glyur002907s00033935	50.27	23.14	59.57	8.47	7.31	6.02	6.39	195.72	6.45	7.45	82.33	6.93	2.18	95.34	9.85	7.19	74.6	5.81	6.32	104.55	10.01	5.28	29.12	4.85	5.39	56.64	4.66	7.01	100.71	6.91	7.19	4.98	4.78	68.89	6.18	8.19
				Glyur000363s00015358	64.04	24.01	133.74	32.35	93.39	36.41	65.78	228.3	23.45	123.7	69.47	27.24	56.28	90.29	19.07	71.9	103.81	35.07	85.06	110.03	27.9	84.31	35.66	44.73	86.3	85.15	34.14	130.12	84.82	17.45	90.24	25.75	91.18	74.29	47.63	92.99
				Glyur004908s00044170	1.93	28.99	4.26	9.25	1.61	9.25	3.74	2.86	4.86	3.13	8.51	5.24	2.95	2.53	6.36	3.61	3.18	7.62	2.55	3.96	6.41	2.95	6.13	2.78	0.32	3.23	1.86	2.54	14.85	15.42	11.37	18.92	5.37	13.52	11.83	8.59
				CYP88D6
				Glyur000561s00023443	14.68	3.82	11.98	0	0	0	0.06	63.16	0	0	16.47	0.08	0	13.54	0	0	71	0.14	0	18.18	0.64	0	1.24	0.31	0	7.68	0.04	0	3.83	0	0	0.12	0	18.87	0	0.04
				Glyur000561s00023451	94.47	48.45	114.26	0.14	0	0.35	0	505.71	0.22	0	521.55	2.27	0	43.55	0.19	0.03	770.41	0.25	0	337.94	7.55	0	26.77	1.17	0	107.37	0.2	0	8.93	0.23	0	0.2	0	283.06	0.31	0.14
				CYP72A154
				Glyur001936s00032203	68.62	33.99	43.88	13.69	2.23	13.34	6.8	313.11	14.62	5.48	130.47	14.54	3.11	48.81	13.92	3.44	136.02	13.86	5.66	221.77	21.9	7.32	68.17	16.49	7.87	39.6	17.23	3.99	81.68	14.58	8.55	18.71	6.45	87.86	18.48	5.12
				Glyur000890s00019071	73.97	72.18	107.59	19.32	2.26	14.35	3.61	450.53	17.78	5.14	158.76	22.83	1.75	41.67	27.46	2.9	245.72	11.81	7.57	129.59	31.36	4.53	65.4	17.44	4.57	121.21	22.41	2.88	100.71	27.97	8.32	26.04	5.74	192.36	32.05	7.53
				GT
				PAL
				Glyur000106s00011716	10.35	15.9	17.72	11.27	8.6	19.8	1.69	8.13	11.66	3.47	15.51	7.13	1.53	18.11	4.19	0.73	20.44	10.33	0.53	8.96	10.78	2.84	14.3	16.11	5.24	14.74	13.26	3.15	6.7	10.34	4.19	14.42	2.82	10.14	10.33	4.28
				Glyur000163s00011136	67.71	8.08	248.96	53.15	45.84	51.98	74.01	13.22	32.19	114.24	25.78	39.74	28.05	98.93	42.56	61.95	45.43	11.65	85.57	11.13	22.61	82.28	11.41	34.42	132.93	65.38	27.85	49.02	47.9	15.93	22.36	19.76	58.18	16.35	31.31	15.15
				Glyur000106s00011717	84.62	30.35	64.11	50.38	50.11	56.24	42.64	62.01	95.88	78.15	45.87	49.1	52.36	67.33	52.44	61.17	120.18	54.89	43.84	35.81	111.74	22.46	31.46	98.42	55.19	65.47	73.79	68.85	109.57	106.69	46.97	95.84	49.03	31.96	74.45	45.78
				Glyur000163s00011138	47.55	8.17	81.98	10.36	22.6	35.98	44.22	11.08	19.35	63.84	13.2	19.73	20.99	23.09	5.81	56.38	40.54	7.54	22.68	9.08	14.93	42.01	4.3	10.51	50.22	21.44	29.11	22	28.39	5.45	10.53	21.81	33.92	14.73	17.38	16.72
				Glyur000448s00026713	3.62	3.69	0.25	2.05	5.44	1.47	7.12	1.11	3.5	3.02	4.06	2.75	7.16	10.51	8.33	4.29	7.19	3.4	4.03	0.88	4.4	1.86	1.5	3.65	3.02	0.29	2.11	3.03	1.32	3.3	2.87	4.55	3.69	2.16	4.3	2.26
				Glyur007164s00047115	130.93	18.47	354.57	83.74	67.15	87.91	98.35	21.67	38.55	193.77	52.4	68.27	51.01	97.45	68.12	131.39	92.84	27.13	110.76	16.13	32.48	114.76	11.85	59.86	152.46	73.5	50.27	78.95	88.53	29.44	35.16	47.17	114.55	38.98	65.16	34.44
				Glyur000059s00006316	38.03	3.63	64.01	7.5	0.86	4.06	9.04	10.74	1.75	14.21	8	6.41	6.97	41.72	6.69	5.37	34.94	1.22	10.68	8.81	1.27	8.5	13.5	1.57	18.48	33.3	0.91	1.05	23.95	0.75	2.32	2.41	10.12	7.89	3.41	3.52
				Glyur000327s00026461	269.24	67.89	111.07	155.51	157.84	181.96	263.89	469.71	272.19	341.8	128.61	148	112.71	279.57	139.43	298.56	479.3	100.01	166.8	138.73	341.55	105.6	83.98	236.31	283.49	159.39	192.88	211.94	252.37	341.33	117.16	319.34	183.04	99.46	177.69	116.63
				Glyur000163s00011137	18.63	1.67	3.39	3.27	8.3	4.21	34.59	3.21	1.41	16.82	3.48	0.91	0.88	6.03	1.08	13.19	3.94	1.38	12.59	1.06	7.87	17.59	2.02	2.19	13.08	0.24	2.82	15.21	18.08	2.35	6.67	3.95	22.28	5.01	3.13	1.03
				C4H
				Glyur001446s00035040	264.97	149.54	173.8	142.1	245.48	163.03	443.47	453.24	282.77	555.59	294.74	102.66	107.39	263.21	124.5	590.6	565.37	140.19	292.83	253.51	338.12	213.91	120.62	258.31	414.76	137.43	259.75	421.33	544.49	216.77	231.33	216.92	265.86	204.57	157.86	137.74
				Glyur001446s00035042	0	0	0	0	0	3.37	192.29	0	94.77	137.83	0	1.93	0	0	0	63.63	39.84	0	17.61	38.7	0	45.8	62.43	81.06	127.06	0	0	0	48.46	123.43	48.09	0	0.06	130.34	0	0
				Glyur000002s00000296	15.7	0.49	36.64	3.38	7.32	1.17	28.67	3.31	1.22	14	5.92	17.3	4.47	6.37	2.18	5.89	5.87	0.59	22.96	3.04	2.54	112.86	3.06	0.91	53.44	3.66	0.23	1.55	20.23	1.23	5.26	0.77	31.99	3.72	1.02	3.85
				Glyur001233s00029977	1.13	2.11	2.17	4.29	1.89	5.2	5.85	3.2	3.8	1.62	2.55	1.24	1.14	4.02	1.96	2.74	4.96	2.37	7.5	2.15	2.82	1.96	6.77	2.78	2.99	4.87	3.55	2.32	6.1	7.96	5.76	1.97	3.63	2.94	4.07	3.04
				Glyur001446s00035038	878.81	446.21	1035.96	529.25	397.99	460.09	631.5	1233.83	722.53	675.66	1025.33	474.55	237.02	881.18	442.63	769.82	2032.77	428.89	362.56	722.92	596.43	273.09	375.07	738.68	724.18	1347.63	671.98	712.67	1062.45	527.4	367.99	705.06	568.26	490.13	523.47	376.97
				Glyur001446s00035041	733.97	364.98	141.03	252.7	564.87	275.39	1068.45	682.32	395.94	915.89	456.68	112.4	164.28	642.59	157.56	1279.37	824.94	284.93	382.77	255.47	496.67	305.08	20.5	387.9	1035.35	198.31	450.07	832.21	1139.15	211.26	481.51	380.08	715.58	282.62	285.75	221.27
				4CL
				Glyur000098s00007989	32.56	21.24	38.23	19.99	11.19	20.74	20.72	21.88	29.53	25.83	26.11	26.43	18.61	23.26	20.35	8.57	18.93	15.89	16.71	31.05	31.14	14.45	21.45	35.43	20.2	35.92	20.58	16.2	46.02	35.62	9.29	45.29	20.63	29.49	25.46	15.47
				Glyur000309s00018413	0.95	2.27	0.48	0	0.06	0	0.09	0.24	0.03	0	2.1	0	0	0.49	0	0	0.86	0	0.03	0.64	0.04	0.32	0.42	0	0.05	0.45	0	0.06	0.21	0.05	0	0	0	0.16	0	0
				Glyur001299s00039013	0.26	0	0.15	0.41	0	0.34	0.3	0	0.21	0.5	0.11	0.99	0.06	0.66	0.55	1.38	0.27	0.98	1.4	0.13	1.95	0.2	0	1.13	0.48	1.35	0.53	0.69	2.23	0.04	0	0.15	0.17	0	0.09	0.09
				Glyur000051s00003418	30.03	12.41	0	3.84	35.48	0.34	16.04	0	11.6	103.81	0.09	0	1.46	0	1.34	56.3	0	0	0	0	1.48	0.62	0	9.26	0	0	12.62	9.21	0	0	6.75	12.09	54.73	3.61	20.42	0
				Glyur000681s00027307	43.87	31.65	43.11	19.84	11.34	16.63	5.59	36.84	41.34	12.05	37.48	19.36	5.56	29.35	24.98	4	39.81	16.47	5.5	39.06	48.11	8.84	27.59	35.98	8.01	51.57	25.01	11.09	81.81	42.63	14.75	60.3	12.28	37.72	26.39	9.72
				Glyur000910s00020578	159.74	51.39	114.17	83.45	6.62	86.02	117.05	134.66	152.36	104.12	85.1	118.1	19.68	252.29	83.66	19.82	139.02	46.2	45.27	41.54	160.11	16.25	29.79	117.59	107.14	59.09	73.84	10.8	123.64	177.02	15.97	175.78	47.05	24.56	89.4	24.18
				Glyur000361s00013178	18.55	6.5	24.56	11.14	42.76	15.6	39.1	20.42	4.76	40.87	15.18	14.2	18.89	11.98	16.5	26.09	22.37	8.58	28.44	14.74	10.21	38.81	3.54	11.71	37.48	12.11	11.7	45.02	17.9	3.68	30.18	6.21	34.68	9.5	11.94	26.7
				Glyur000392s00023202	7.76	12.43	1.31	2.69	6.91	7.36	14.39	2.58	10.75	11.99	3.45	3	6.06	4.26	1.11	13.63	3.95	19.31	6.28	10.44	2.1	3.34	9.65	8.29	7.24	34.53	25.89	5.57	1.03	4.2	3.31	8.15	0.8	2.08	5.03	6.52
				Glyur000093s00009394	0	0	0	0.68	1.16	1.74	4.3	0.2	0.67	2.22	0	0.62	3.82	0	0.41	5.93	0	5.9	1.49	0	0.36	0.39	0.13	0.59	0.73	0	2.4	0.58	0	0.68	0.66	0.23	0.45	0	0.6	0.23
				Glyur000737s00020123	8.87	2.65	19.69	16.76	51.31	15.17	38.34	7.58	2.7	41.12	5.26	10.18	28.55	1.56	17.82	24.97	7.72	9.52	52.03	10.18	10.61	70.92	9.15	9.5	31.85	1.64	10.85	59.58	9.79	7.42	57.61	7.75	45.06	5.89	13.24	40.78
				Glyur000051s00003417	63.11	7.69	68.62	20.76	84.53	31.1	64.19	36.54	33.08	102.35	15.42	13.72	49.72	45.98	8.05	163.16	48.04	32.2	48.44	29.65	10.76	25.31	15.49	35.26	112.63	50.8	52.4	94.49	53.14	11.5	43.81	20.94	68.77	20.3	39.05	54.59
				Glyur000731s00024682	15.7	10.18	10.38	9.07	22.07	12.27	36.02	9.5	10.99	27.83	9.97	17.59	44.98	10	9.48	19.03	11	14.13	28.1	11.77	12.23	35.04	8.53	15.85	34.08	13.47	13.05	22.55	17.54	10.52	29.61	11.21	34.29	10.16	12.71	29.17
				Glyur003091s00037488	2.87	2.57	1.11	3.3	30.97	2.47	22.32	0.53	2.97	28.94	0.75	3.91	2.38	1.94	4.13	24.15	0.76	5.65	23.58	0.67	2.21	19.4	2.6	3.24	27.25	0.57	4.39	29.45	1.05	2.81	21.83	2.93	20.35	1.14	4.37	30.6
				CHI
				Glyur005711s00045445	285.07	41.68	281.09	34.43	27.87	31.15	223.07	230.11	52.87	292.45	277.59	136.73	224.96	226.82	58.01	96.58	295.14	35.52	197.15	204.07	34.39	66.5	192.05	46.07	166.54	419.18	21.06	37.78	197.8	22.07	53.19	51.71	273.9	155.47	63.54	94.63
				Glyur001030s00028205	512.68	269.7	576.51	249.61	250.33	298.84	228.53	526.6	335.43	529.91	434.83	266.24	291.09	898.63	170.22	733.84	624.12	184.29	276.32	337.65	147.17	168.51	238.71	348.73	497.84	566.95	359.76	328.92	359.4	167.69	221.56	241.15	212.99	401.92	242.48	253.1
				Glyur000959s00024501	70.17	41.44	63.27	6.51	2.01	10.95	7.44	77.44	6.42	3.61	78.76	7.84	2.33	73.61	8.83	2.48	76.76	5.43	9.45	238.54	12.54	0.17	95.54	15.65	6.06	107.83	22.1	6.83	82.17	12.94	7.26	20.27	29.05	148.07	11.52	9.21
				Glyur000959s00024500	3.96	0.67	1.46	0	0	0	0	1.8	0	0.18	0.39	0	0	2.97	0	0	0.49	0	0.55	2.03	0	0	3.03	0	0.62	13.09	0	0.14	15.53	0	0	0	0.15	2.23	0	0
				Glyur000959s00024504	41.32	35.28	38.89	136.01	179.45	196.68	51.73	42.52	180.58	145	71.35	44.74	29.44	103.1	75.22	310.96	89.67	94.31	70.43	35.63	68.25	56.55	25.42	233.35	190.32	38.73	250.97	254.19	30.19	56.93	100.69	105.23	79.6	45.27	98.74	122.65
				CHR
				Glyur000218s00011627	240.5	14.13	381.85	4.43	16.15	4.41	158.53	146.39	4.11	227.81	205	44.2	103.79	304.95	19.56	66.59	414.89	4.06	266.5	113	6.33	103.66	90.3	10.09	374.39	208.23	3.89	21.99	319.61	3.05	35.93	10.82	192.55	117.27	17.5	47.5
				Glyur000620s00017792	929.8	328.94	1407.34	47.48	57.19	55.37	267.86	1456.76	30.77	463	1047.46	120.73	136.18	1037.56	89.13	108.06	2751.62	48.36	328.69	1059.74	83.92	284.73	489.47	69.13	360.16	940.6	58.74	185.8	723.26	42.14	183.6	68.06	207.01	507.76	61.69	93.52
				Glyur000110s00011762	178.45	190.57	97.16	86.67	9.7	145.55	9.57	71.03	70.02	7.17	248.18	58.51	1.7	234.23	124.23	4.38	197.2	135.88	7.84	219.33	83.48	9.48	122.65	84.91	7.84	140.43	123.23	8.11	79.01	50.99	7.79	75	7.28	70.54	47.82	6.58
				Glyur000784s00031237	0	0	0	6.23	3.29	2.45	25.1	0	4.17	23.34	0	6.12	71.8	0	5.87	13.25	0	14.88	43.9	0	4.85	9.95	0	3.51	10.64	0.45	16.4	6.37	0.52	1.67	6.52	3.92	9.2	0.24	6.68	5.79
				UGT
				IFS
				Glyur000721s00027409	75.42	28.7	78.31	17.29	67.22	9.9	567.09	69.37	9.44	766.54	148.2	133.51	371.68	64.46	20.02	151.51	68.16	7.15	551.38	29.45	8.53	259.14	41.24	9.4	654.32	219.11	8.74	100.52	84.17	2.7	129.7	13.08	524.71	157.67	47.72	168.47
				DFR
				Glyur000334s00019197	0.86	0	0.51	203.56	360.01	346.78	110.64	0.19	343.72	443.52	0.13	27.82	43.3	0.92	59.46	757.68	0	185.63	196.67	1.36	91.31	105.41	0	341.29	420.14	1.04	420.64	575.42	1.3	47.61	98.88	114.06	140.34	0.2	133.77	163.77
				CHS
				Glyur000336s00018105	172.85	14.24	391.18	93.82	369.06	178.73	131.14	142.21	241.06	518.95	93.62	46.04	51.29	278.19	43.74	1345.02	452.8	55.08	201.03	109.41	59.66	174.05	19.33	212.03	763.2	150	266.13	876.7	203.01	41.98	193.19	57.49	184.5	99.88	106.21	292.89
				Glyur000424s00026890	20.78	72.11	11.38	0.25	3.33	0.68	1.74	216.86	0.66	1.01	183.43	2.91	0.85	10.46	0.8	29.75	342.11	1.64	1.5	121.92	1.4	0.04	2.09	0.49	8.96	60.01	5.26	3.47	5.43	0.09	1.36	0.54	0.45	118.79	1.14	0.93
				Glyur000051s00003431	0.28	0	0	10.05	9.4	16.22	21.72	0.27	12.19	28.54	0	2.46	1.75	0.77	3.16	17.83	0	34.35	5.51	0	3.03	2.81	0	7.7	5.59	0.63	17.74	4.36	0	4.47	7.08	11.64	8.15	0.09	18.39	8.2
				Glyur000051s00003428	271.38	38.41	240.08	151.52	486.89	341.65	247.45	152.86	316.26	855.92	140.61	175.44	266.65	229.31	77.51	1124.16	102.2	195.4	312.14	152.58	66.52	121.23	220.01	409	593.08	436.24	381.71	586.25	325.5	66.22	171.04	147.49	238.3	181.03	217.26	370.74
				Glyur000397s00020478	83.23	8.35	71.31	36.76	84.03	76.94	44.24	40.1	55.03	177.27	41.61	21.79	60.6	122.49	19.84	304.02	74.59	35.39	117.16	39.49	14.7	35.19	65.01	109.89	149.86	128.14	136.01	179.09	73.35	14.64	42.18	23.32	62.1	38.34	47.77	63.84
				Glyur001216s00037797	1.31	0.09	0.19	28.96	72.02	28.59	217.96	0.86	17.89	118.87	0.1	54.43	149.72	2.74	12.64	387.26	0.78	85.56	103.11	0	8.3	29.43	1.33	84.7	138.23	3.81	109.55	229.95	0	35.36	100.59	39.98	105.57	0.89	92.6	71.59
				Glyur000223s00013796	121.93	1.36	202.63	9.39	12.81	3.48	37.09	5.53	2.72	58.92	16.04	18.14	19.75	177.84	12.85	17.75	163.76	2.09	76.11	10.91	4.79	82.71	3.79	3.09	176.21	38.31	1.99	3.73	41.45	1.56	11.17	2.54	63.18	7.18	3.38	10.49
				Glyur000051s00003434	0.81	0	0	6.85	3.52	13.44	12.19	0	4.05	5.46	0	2.52	0.31	0	0.76	5.2	0	1.86	1.13	0	2.01	4.52	0	14.66	2.75	0	27.94	5.38	0	0.92	2.11	2.5	2.13	0	9.89	7.09
				Glyur002999s00043471	0.88	0	0.07	0.06	0.28	0.07	0.12	0	0	0.13	0.6	0	0.18	0	0.12	1.36	0	0.67	0.29	0.06	0	1.24	0.61	0.08	0.18	1.26	0.13	0.11	0.47	0.06	0.23	0.2	0.06	0.89	0.33	0
				Glyur006062s00044203	27.04	0.4	25.91	4.68	10.5	2.56	40.81	1.47	4.01	42.76	4.88	11.17	47.17	35.76	2.96	38.29	43.21	3.36	88.39	3.61	4.77	78.08	0.55	4.1	136.01	12.62	11.97	24.25	5.79	1.69	25.81	2.42	55.13	1.27	2	9.47
				Glyur001333s00028402	0	0	0	11.6	9.7	15.53	15.89	0.28	1.95	13.61	0	12.94	23.48	0	1.77	20.22	0.32	21.42	16.16	0	1.46	5.15	0	10.1	11.47	0.87	14.31	25.8	0	5.81	9.67	5.1	9.34	0.11	16.23	6.5
				Glyur000424s00026892	12.93	58.18	1.02	0	3.77	1.4	4.17	117.48	0.72	0	113.12	1.19	0	2.74	1.4	23.65	185.76	0	0	23.51	0	0	0	0.87	6.78	18.11	3.48	0.9	3.65	0.18	0.52	0	0	33.64	0	0
				Glyur000216s00014133	0	0	1.41	0	0	0	0	0	0	0	0	0	0	0	0	0	0	0	0	0	0	0	0	0	0	0	0	0	0.24	0	0	0	0	0	0	0
				Glyur001216s00037799	0.64	0.37	0.25	12.3	38.24	25.64	94.18	0.4	9.15	55.65	0	18.53	66.67	1.75	9.06	189.59	0.59	61.26	48.84	0.88	8.25	14.1	0.11	47.78	57.94	2.72	69.58	90.56	0.06	15.84	41.34	23.9	42.85	0.54	57.05	35.28
				Glyur000223s00013797	29.72	0.28	34.43	1.33	2.2	0.45	16.48	0.95	0.94	11.53	6.36	4.66	2.88	14.12	1.49	9.4	28.76	0.47	38.27	2.18	0.68	19.24	1.44	3.69	23.99	2.62	3.03	4.33	26.72	0.09	4.37	0.59	28.02	1.01	1.33	3.6
				GPS
				β-AS
				Glyur001733s00027628	233.5	66.97	195.35	4.07	0.47	3.68	2.14	685.3	4.71	15.65	220.09	8.38	0.49	221.47	12.63	9.03	298.15	7.64	2.32	277.99	14.07	0.1	81.11	5.92	0.21	188.13	5.87	1.36	173.72	5.2	29.1	5.83	0.07	236.45	6.91	47.34

## Sheet: WGCNA交集
Isoliquiritigenin				HMGS	T1_0h	T1_2h	T1_6h	T2_0h	T2_2h	T2_6h	S1_0h	S1_2h	S1_6h	S2_0h	S2_2h	S2_6h
Glabridin				Glyur002512s00038137	0	0	0	0	0.19	0	0	0	0	0	0.24	0
LicochalconeA				Glyur000175s00012062	74.72	57.16	88.4	69.45	50.38	64.26	73.55	57.55	80.77	47.29	43.74	54.42
glycyrrhizicacid				Glyur000195s00012841	485.74	558.27	1756.06	649.08	695.04	983.9	722.68	241.32	573.53	223.66	135.98	412.93
liquiritin
				HMGR
				Glyur000037s00002618	156.16	96.29	345.88	107.33	98.14	177.25	114.14	39.18	118.16	118.59	36.97	57.15
				Glyur000135s00007303	18.19	19.18	27.8	25.27	23.56	25.21	29.73	17.59	15.3	35.75	32	29.34
				Glyur000682s00024324	77.03	73.9	136.82	44.26	136.09	60.21	112.71	62.85	67.86	62.22	33.61	39.53
				Glyur000203s00012900	13.27	14.09	20.27	12.24	18.49	12.04	23.24	28.93	21.84	24.26	23.26	14.75
				MVK
				Glyur000069s00004081	47.17	62.52	105.38	35.6	54.69	47.51	46.61	24.93	36.87	35.6	26.94	43.45
				MPK
				MPD
				Glyur000002s00000233	112.38	91.8	218.28	142.6	202.2	91.88	126.2	32.97	84.44	169.4	42.36	123.94
				FPS
				Glyur000088s00007722	213.62	191.87	272.96	188.92	226.06	183.39	218.39	87.8	178.6	136.67	92.55	194.65
				SQS
				Glyur000089s00008825	98.95	72.11	176.05	106.74	92.17	107.37	127.51	35.55	83.11	83.36	28.46	95.71
				Glyur000017s00002413	158.4	105.5	251.02	197.27	105.02	177.93	196.91	54.61	110.29	130.29	47.63	150.51
				SQE
				Glyur000270s00013301	0	0.94	0	0.05	0	0	0.21	0	0.22	0.04	0	1.57
				Glyur000771s00029724	43.81	37.62	31.13	33.83	25.89	29.87	44.88	32.65	25.38	51.68	48.3	44.37
				Glyur002907s00033935	59.57	50.27	195.72	82.33	95.34	74.6	104.55	29.12	56.64	100.71	23.14	68.89
				Glyur000363s00015358	133.74	64.04	228.3	69.47	90.29	103.81	110.03	35.66	85.15	84.82	24.01	74.29
				Glyur004908s00044170	4.26	1.93	2.86	8.51	2.53	3.18	3.96	6.13	3.23	14.85	28.99	13.52
				CYP88D6
				Glyur000561s00023443	11.98	14.68	63.16	16.47	13.54	71	18.18	1.24	7.68	3.83	3.82	18.87
				Glyur000561s00023451	114.26	94.47	505.71	521.55	43.55	770.41	337.94	26.77	107.37	8.93	48.45	283.06
				CYP72A154
				Glyur001936s00032203	43.88	68.62	313.11	130.47	48.81	136.02	221.77	68.17	39.6	81.68	33.99	87.86
				Glyur000890s00019071	107.59	73.97	450.53	158.76	41.67	245.72	129.59	65.4	121.21	100.71	72.18	192.36
				GT
				PAL	T1_0h	T1_2h	T1_6h	T2_0h	T2_2h	T2_6h	S1_0h	S1_2h	S1_6h	S2_0h	S2_2h	S2_6h
				Glyur000106s00011716	17.72	10.35	8.13	15.51	18.11	20.44	8.96	14.3	14.74	6.7	15.9	10.14
				Glyur000163s00011136	248.96	67.71	13.22	25.78	98.93	45.43	11.13	11.41	65.38	47.9	8.08	16.35
				Glyur000106s00011717	64.11	84.62	62.01	45.87	67.33	120.18	35.81	31.46	65.47	109.57	30.35	31.96
				Glyur000163s00011138	81.98	47.55	11.08	13.2	23.09	40.54	9.08	4.3	21.44	28.39	8.17	14.73
				Glyur000448s00026713	0.25	3.62	1.11	4.06	10.51	7.19	0.88	1.5	0.29	1.32	3.69	2.16
				Glyur007164s00047115	354.57	130.93	21.67	52.4	97.45	92.84	16.13	11.85	73.5	88.53	18.47	38.98
				Glyur000059s00006316	64.01	38.03	10.74	8	41.72	34.94	8.81	13.5	33.3	23.95	3.63	7.89
				Glyur000327s00026461	111.07	269.24	469.71	128.61	279.57	479.3	138.73	83.98	159.39	252.37	67.89	99.46
				Glyur000163s00011137	3.39	18.63	3.21	3.48	6.03	3.94	1.06	2.02	0.24	18.08	1.67	5.01
				C4H
				Glyur001446s00035040	173.8	264.97	453.24	294.74	263.21	565.37	253.51	120.62	137.43	544.49	149.54	204.57
				Glyur001446s00035042	0	0	0	0	0	39.84	38.7	62.43	0	48.46	0	130.34
				Glyur000002s00000296	36.64	15.7	3.31	5.92	6.37	5.87	3.04	3.06	3.66	20.23	0.49	3.72
				Glyur001233s00029977	2.17	1.13	3.2	2.55	4.02	4.96	2.15	6.77	4.87	6.1	2.11	2.94
				Glyur001446s00035038	1035.96	878.81	1233.83	1025.33	881.18	2032.77	722.92	375.07	1347.63	1062.45	446.21	490.13
				Glyur001446s00035041	141.03	733.97	682.32	456.68	642.59	824.94	255.47	20.5	198.31	1139.15	364.98	282.62
				4CL
				Glyur000098s00007989	38.23	32.56	21.88	26.11	23.26	18.93	31.05	21.45	35.92	46.02	21.24	29.49
				Glyur000309s00018413	0.48	0.95	0.24	2.1	0.49	0.86	0.64	0.42	0.45	0.21	2.27	0.16
				Glyur001299s00039013	0.15	0.26	0	0.11	0.66	0.27	0.13	0	1.35	2.23	0	0
				Glyur000051s00003418	0	30.03	0	0.09	0	0	0	0	0	0	12.41	3.61
				Glyur000681s00027307	43.11	43.87	36.84	37.48	29.35	39.81	39.06	27.59	51.57	81.81	31.65	37.72
				Glyur000910s00020578	114.17	159.74	134.66	85.1	252.29	139.02	41.54	29.79	59.09	123.64	51.39	24.56
				Glyur000361s00013178	24.56	18.55	20.42	15.18	11.98	22.37	14.74	3.54	12.11	17.9	6.5	9.5
				Glyur000392s00023202	1.31	7.76	2.58	3.45	4.26	3.95	10.44	9.65	34.53	1.03	12.43	2.08
				Glyur000093s00009394	0	0	0.2	0	0	0	0	0.13	0	0	0	0
				Glyur000737s00020123	19.69	8.87	7.58	5.26	1.56	7.72	10.18	9.15	1.64	9.79	2.65	5.89
				Glyur000051s00003417	68.62	63.11	36.54	15.42	45.98	48.04	29.65	15.49	50.8	53.14	7.69	20.3
				Glyur000731s00024682	10.38	15.7	9.5	9.97	10	11	11.77	8.53	13.47	17.54	10.18	10.16
				Glyur003091s00037488	1.11	2.87	0.53	0.75	1.94	0.76	0.67	2.6	0.57	1.05	2.57	1.14
				CHI
				Glyur005711s00045445	281.09	285.07	230.11	277.59	226.82	295.14	204.07	192.05	419.18	197.8	41.68	155.47
				Glyur001030s00028205	576.51	512.68	526.6	434.83	898.63	624.12	337.65	238.71	566.95	359.4	269.7	401.92
				Glyur000959s00024501	63.27	70.17	77.44	78.76	73.61	76.76	238.54	95.54	107.83	82.17	41.44	148.07
				Glyur000959s00024500	1.46	3.96	1.8	0.39	2.97	0.49	2.03	3.03	13.09	15.53	0.67	2.23
				Glyur000959s00024504	38.89	41.32	42.52	71.35	103.1	89.67	35.63	25.42	38.73	30.19	35.28	45.27
				CHR
				Glyur000218s00011627	381.85	240.5	146.39	205	304.95	414.89	113	90.3	208.23	319.61	14.13	117.27
				Glyur000620s00017792	1407.34	929.8	1456.76	1047.46	1037.56	2751.62	1059.74	489.47	940.6	723.26	328.94	507.76
				Glyur000110s00011762	97.16	178.45	71.03	248.18	234.23	197.2	219.33	122.65	140.43	79.01	190.57	70.54
				Glyur000784s00031237	0	0	0	0	0	0	0	0	0.45	0.52	0	0.24
				UGT
				IFS
				Glyur000721s00027409	78.31	75.42	69.37	148.2	64.46	68.16	29.45	41.24	219.11	84.17	28.7	157.67
				DFR
				Glyur000334s00019197	0.51	0.86	0.19	0.13	0.92	0	1.36	0	1.04	1.3	0	0.2
				CHS
				Glyur000336s00018105	391.18	172.85	142.21	93.62	278.19	452.8	109.41	19.33	150	203.01	14.24	99.88
				Glyur000424s00026890	11.38	20.78	216.86	183.43	10.46	342.11	121.92	2.09	60.01	5.43	72.11	118.79
				Glyur000051s00003431	0	0.28	0.27	0	0.77	0	0	0	0.63	0	0	0.09
				Glyur000051s00003428	240.08	271.38	152.86	140.61	229.31	102.2	152.58	220.01	436.24	325.5	38.41	181.03
				Glyur000397s00020478	71.31	83.23	40.1	41.61	122.49	74.59	39.49	65.01	128.14	73.35	8.35	38.34
				Glyur001216s00037797	0.19	1.31	0.86	0.1	2.74	0.78	0	1.33	3.81	0	0.09	0.89
				Glyur000223s00013796	202.63	121.93	5.53	16.04	177.84	163.76	10.91	3.79	38.31	41.45	1.36	7.18
				Glyur000051s00003434	0	0.81	0	0	0	0	0	0	0	0	0	0
				Glyur002999s00043471	0.07	0.88	0	0.6	0	0	0.06	0.61	1.26	0.47	0	0.89
				Glyur006062s00044203	25.91	27.04	1.47	4.88	35.76	43.21	3.61	0.55	12.62	5.79	0.4	1.27
				Glyur001333s00028402	0	0	0.28	0	0	0.32	0	0	0.87	0	0	0.11
				Glyur000424s00026892	1.02	12.93	117.48	113.12	2.74	185.76	23.51	0	18.11	3.65	58.18	33.64
				Glyur000216s00014133	1.41	0	0	0	0	0	0	0	0	0.24	0	0
				Glyur001216s00037799	0.25	0.64	0.4	0	1.75	0.59	0.88	0.11	2.72	0.06	0.37	0.54
				Glyur000223s00013797	34.43	29.72	0.95	6.36	14.12	28.76	2.18	1.44	2.62	26.72	0.28	1.01
				GPS
				β-AS
				Glyur001733s00027628	195.35	233.5	685.3	220.09	221.47	298.15	277.99	81.11	188.13	173.72	66.97	236.45

## Sheet: 筛选后
		gene ID	name
HMGS		GinfChr6G00258290	GiHMGS1
		GinfChr5G00167160	GiHMGS2
HMGR		GinfChr5G00173040	GiHMGR1
		GinfChr5G00193230	GiHMGR2
		GinfChr6G00241270	GiHMGR3
MVK		GinfChr2G00037390	GiMVK1
MPD		GinfChr1G00084820	GiMPD1
FPS		GinfChr7G00207140	GiFPS1
SQS		GinfChr3G00163160	GiSQS1
		GinfChr4G00067250	GiSQS2
SQE		GinfChr3G00156070	GiSQE1
		GinfChr2G00003370	GiSQE2
		GinfChr4G00058740	GiSQE3
CYP88D6		GinfChr6G00246510	GiCYP88D61
		GinfChr6G00246510	GiCYP88D62
CYP72A154		GinfChr6G00242340	GiCYP72A1541
		GinfChr6G00242340	GiCYP72A1542
PAL		GinfChr2G00031770	GiPAL1
		GinfChr1G00091980	GiPAL2
		GinfChr2G00031750	GiPAL3
		GinfChr2G00031760	GiPAL4
		GinfChr5G00197500	GiPAL5
		GinfChr1G00120940	GiPAL6
		GinfChr2G00031740	GiPAL7
C4H		GinfChr1G00085290	GiC4H1
		GinfChr5G00189110	GiC4H2
		GinfChr5G00189110	GiC4H3
		GinfChr5G00189120	GiC4H4
4CL		GinfChr4G00082360	Gi4CL1
		GinfChr5G00165360	Gi4CL2
		GinfChr3G00141270	Gi4CL3
		GinfChr6G00265030	Gi4CL4
CHI		GinfChr1G00083530	GiCHI1
		GinfChr3G00151340	GiCHI2
		GinfChr1G00083520	GiCHI3
		GinfChr1G00083530	GiCHI4
		GinfChr1G00083500	GiCHI5
CHR		GinfChr5G00197280	GiCHR1
		GinfChr3G00138050	GiCHR2
		GinfChr2G00019170	GiCHR3
IFS		GinfChr4G00056940	GiIFS1
DFR		GinfChr2G00001230	GiDFR1
β-AS		GinfChr4G00082540	GiβAS1
CHS		GinfChr3G00137770	GiCHS1
		GinfChr5G00165440	GiCHS2
		GinfChr5G00175980	GiCHS3
		GinfChr4G00071840	GiCHS4
		GinfChr4G00071850	GiCHS5
		GinfChr4G00071830	GiCHS6
PMK		GinfChr3G00127450	GiPMK1
UGT73P12		GinfChr6G00242650	GiUGT73P121
F3H		GinfChr5G00171690	GiF3H1
GT		GinfChr5G00170720	GiGT1

## Sheet: Sheet1
		Gi_72_2h_R		Gi_62_0h_S	Gi_62_0h_L	Gi_62_2h_S	Gi_62_2h_L	Gi_62_6h_R	Gi_62_6h_S	Gi_62_6h_L	Gi_63_0h_R	Gi_63_0h_S	Gi_63_0h_L	Gi_63_2h_R	Gi_63_2h_S	Gi_63_2h_L	Gi_63_6h_R	Gi_63_6h_S	Gi_63_6h_L	Gi_70_0h_R	Gi_70_0h_S	Gi_70_0h_L	Gi_70_2h_R	Gi_70_2h_S	Gi_70_2h_L	Gi_70_6h_R	Gi_70_6h_S	Gi_70_6h_L	Gi_72_0h_R	Gi_72_0h_S	Gi_72_0h_L	Gi_72_2h_S	Gi_72_2h_L	Gi_72_6h_R	Gi_72_6h_S	Gi_72_6h_L
Glyur000343s00025703		23.01		26.3	9.55	28.8	16.4		23.65	15.24		25.29	18.11		22.39	15.2		19.44	19.84		28.91	15.22		18.88	12.29		24.61	14.6	31.48	27.4	14.52	20.44	11.07	35.87	28.28	19
Glyur000140s00011443		10.68		8.94	3.08	9.15	7.33		6.79	8.64		7.58	6.2		9.31	5.97		7.17	9.78		9.7	6.01		9.31	4.6		7.01	5.51	13.12	7.74	5.96	9.61	5.38	9.89	8.65	4
Glyur000629s00020915		63.67		16.32	5.53	16.18	6.59		27.17	24.19		25.24	1.21		27.91	0.95		17.52	10.59		50.18	3.55		20.2	5.15		26.81	3.58	150.78	15.8	13.43	14.98	8.34	159.72	22.09	20.21
Glyur000079s00008902		0.38		0.17	2.21	0.36	10.73		0	8.83		0.53	1.93		0.11	3.21		0.34	7.75		0.25	17.94		0.26	19.39		1.06	2.34	2.12	0.3	6.47	0.12	13.47	0.48	0.76	4.52
