# Supplementary material for: Salt stress enhances bioactive compound accumulation in Glycyrrhiza inflata: integrated transcriptomics and physiological analysis reveals germplasm-specific adaptation mechanisms
Source: Front Plant Sci. 2025 Sep 3;16:1658530. doi: 10.3389/fpls.2025.1658530 (PMC12444188; doi:10.3389/fpls.2025.1658530)
Supplement: Supplementary Table 3 — Real-time fluorescent quantitative PCR primer list. [file Table3.xlsx]

## Sheet: Sheet1
Table 3 Real-time fluorescent quantitative PCR primer list
Gene	Gene ID	Forward primer	Reverse primer
CHS	GinfChr5G00165440	TGGCGGAGAACAACAAAGGT	TAACACACCCCATTCGAGCC
	GinfChr4G00071850	ACTGGCGAGGGACTTGATTG	TCGAAGCACAACGGTCTCAA
CHI	GinfChr1G00083530	AGCACCAGTAATCACCGCAA	GTAGTACCCGCGTTCAGGAG
	GinfChr1G00083500	ACCGCCATCGGGGTTTATTT	ATATCGCGGAAGAACGGGAC
	GinfChr1G00083520	AAGCCGTAGCATCACTTGCT	TCCAGCACTGCCTCTGAAAG
	GinfChr3G00151340	AGCCCCTATCTCTGTTGGGT	CACTGTTGCAAGTGCCTGAC
4CL	GinfChr4G00082360	GTCTCCCCAAAGGGGTGATG	GACCTCACCAGCTGCTTCAT
	GinfChr5G00165360	ACGATGTTGTGTTGTGCGTG	ATCCCGTATCCCTGTCCCAA
PAL	GinfChr1G00120940	CTTGGACGAGGTGAAACGGA	CAAACCAGAACCAACGGCAG
