# Supplementary material for: Salt stress enhances bioactive compound accumulation in Glycyrrhiza inflata: integrated transcriptomics and physiological analysis reveals germplasm-specific adaptation mechanisms
Source: Front Plant Sci. 2025 Sep 3;16:1658530. doi: 10.3389/fpls.2025.1658530 (PMC12444188; doi:10.3389/fpls.2025.1658530)
Supplement: Supplementary Table 4 — List of quantitative compounds and MRM parameters. [file Table4.xlsx]

## Sheet: Sheet1
supplementary Table 4 List of quantitative compounds and MRM parameters
Ingredient	tR(min)	relative molecular weight	Ionization mode	MS(m/z)	MS2(m/z)	Taper hole voltage / V	Collision energy / eV
zeatin	0.54	219.2	ESI+	219.9	135.9*	46	16
					147.9	46	16
abscisic acid	2	264	ESI-	263.2	153.0*	22	12
					204	22	18
IAA	1.8	138	ESI+	176.1	129.9	4	34
glabridin	3.23	324.3	ESI-	322.9	134.9*	2	18
					201	2	24
Licochalcone A	3.04	338.3	ESI-	336.9	119.9*	2	26
					305	2	22
liquiritin	0.84	418.3	ESI-	416.9	254.9*	52	20
					134.9	52	30
glycyrrhetinic acid	3.8	470.7	ESI-	469.1	355.0*	100	44
					409.1	100	46
glycyrrhizinic acid	2.45	822.9	ESI-	821.1	350.8*	62	42
					112.9	62	56
liquiritigenin	1.97	256.2	ESI+	257.1	136.9*	92	24
					146.9	92	18
isoliquiritigenin	2.48	256.2	ESI+	256.9	136.8*	2	24
					146.9	2	18
