# Supplementary material for: Salt stress enhances bioactive compound accumulation in Glycyrrhiza inflata: integrated transcriptomics and physiological analysis reveals germplasm-specific adaptation mechanisms
Source: Front Plant Sci. 2025 Sep 3;16:1658530. doi: 10.3389/fpls.2025.1658530 (PMC12444188; doi:10.3389/fpls.2025.1658530)
Supplement: Supplementary file 9 [file Table5.xlsx]

## Sheet: Sheet1
Appendix 2 Linear regression equation for 15 compounds
Ingredient	linear equation	R2	linearity range/ng·mL-1
IAA	Y=156.13X-229.93	0.9959	5.0～100
zeatin	Y=19407.1X-7648.03	0.9983	1.2～100
abscisic acid	Y=103.72X-99.05	0.9956	1.2～100
glabridin	Y=758.19X+646.01	0.9982	5.2～100
Licochalcone A	Y= 539.90X -241.33	0.9992	0.9～100
liquiritin	Y=1128.98X-794.88	0.999	1.0～100
glycyrrhetinic acid	Y=209.48X -205.57	0.9945	1.2～100
glycyrrhizinic acid	Y=267.33X-141.83	0.9969	1.0～100
liquiritigenin	Y= 307.80X +110.33	0.9974	4.5～100
isoliquiritigenin	Y=10490.7X-2826.18	0.9987	1.2～1004
